# Supplementary material for: Novel Ex Vivo DOAC Removal Methods Reduce Interference in Lupus Anticoagulant Testing
Source: Diagnostics (Basel). 2022 Oct 17;12(10):2520. doi: 10.3390/diagnostics12102520 (PMC9601296; doi:10.3390/diagnostics12102520)
Supplement: Supplementary file 1 [file diagnostics-12-02520-s001.zip]

Archive with 1 entries (1 files):
- diagnostics-1942215-supplementary.pdf
